# Supplementary material for: Detection of Campylobacter jejuni diversity by clustered regularly interspaced short palindromic repeats (CRISPR) from an animal farm
Source: Vet Med Sci. 2021 Sep 12;7(6):2381–8. doi: 10.1002/vms3.622 (PMC8604122; doi:10.1002/vms3.622)
Supplement: Supplementary file 1 — Supporting Information [file VMS3-7-2381-s001.xlsx]

## Sheet: Sheet1
Supplemental Table 1 Summary of sources, lengths of CRISPR and direct repeat, and number of spacers of Campylobacter jejuni isolates in this study
CRISPR Confirmed or Questionable	Key	Sourcea	CRISPR Length (bp)	Direct Repeat Length (bp)	No. of Spacers	Direct Repeat Sequence	Spacer Sequence No. as in Table 2	ST Typeb	Accession No.
C	B5-12	Feces	299	36	4	ATTTTAGTCCCTTTTTAAATTTCTTTATGGTAAAAT	11, 49, 58, 66	ST-607	MT199732
C	B5-13	Feces	232	35	3	TTTTAGTCCCTTTTTAATTTCTTTATGGTAAAAT	3, 32, 38	ST-607	MT199733
C	B5-17	Soil	299	36	4	ATTTTAGTCCCTTTTTAAATTTCTTTATGGTAAAAT	11, 49, 58, 66	ST-607	MT199734
C	B5-19	Soil	299	36	4	ATTTTAGTCCCTTTTTAAATTTCTTTATGGTAAAAT	11, 49, 58, 66	ST-607	MT199735
C	B5-22A	Feces	299	36	4	ATTTTAGTCCCTTTTTAAATTTCTTTATGGTAAAAT	11, 49, 58, 66	ST-607	MT199736
Q	B5-24A	Feces	100	35	1	TTTTAGTCCCTTTTTAATTTCTTTATGGTAAAAT	36	ST-467	MT199737
Q	B5-31	Ceca	101	35	1	TTTTAGTCCCTTTTTAAATTTCTTTATGGTAAAAT	36	ST-467	MT199738
C	B5-34	Ceca	299	36	4	ATTTTAGTCCCTTTTTAAATTTCTTTATGGTAAAAT	11, 49, 58, 66	ST-607	MT199739
C	B5-39	Carcass rinse	299	36	4	ATTTTAGTCCCTTTTTAAATTTCTTTATGGTAAAAT	11, 49, 58, 66	ST-607	MT199740
C	E5-22A	Feces	432	37	6	ATTTTACCATAAAGAAATTTAAAAAGGGACTAAAACT	5, 9, 15, 17, 30, 45	ST-353	MT199741
C	E5-23A	Feces	432	37	6	ATTTTACCATAAAGAAATTTAAAAAGGGACTAAAACT	5, 9, 15, 17, 30, 45	ST-353	MT199742
Q	E5-32	Ceca	166	35	2	ATTTTACCATAAAGAAATTTAAAAAGGGACTAAAA	26, 40	ST-6772	MT199743
C	E5-35	Ceca	432	37	6	ATTTTACCATAAAGAAATTTAAAAAGGGACTAAAACT	5, 9, 15, 17, 30, 45	ST-353	MT199744
C	E5-36	Carcass rinse	300	35	4	TTTTAGTCCCTTTTTAAATTTCTTTATGGTAAAAT	4, 10, 18, 59	ST-353	MT199745
C	E5-38	Carcass rinse	432	37	6	ATTTTACCATAAAGAAATTTAAAAAGGGACTAAAACT	5, 9, 15, 17, 30, 45	ST-353	MT199746
C	E5-42A	Carcass rinse	432	37	6	ATTTTACCATAAAGAAATTTAAAAAGGGACTAAAACT	5, 9, 15, 17, 30, 45	ST-353	MT199747
C	E5-44A	Carcass rinse	560	37	7	AGTTTTAGTCCCTTTTTAAATTTCTTTATGGTAAAAT	5, 9, 15, 17, 28, 30, 45	ST-353	MT199748
C	EP2-3A	Feces (Pig)	364	35	5	ATTTTACCATAAAGAAATTTAAAAAGGGACTAAAA	16, 19, 48, 52, 57	ST-50	MT199749
C	EP2-5A	Feces (Pig)	233	36	3	ATTTTACCATAAAGAAATTTAAAAAGGGACTAAAAC	55, 56, 64	ST-50	MT199750
Q	I10-1A	Feces	103	36	1	ATTTTACCATAAAGAAATTTAAAAAGGGACTAAAAC	12	ST-6091	MT199751
Q	I10-12A	Feces	101	36	1	ATTTTACCATAAAGAAATTTAAAAAGGGACTAAAAC	44	ST-6091	MT199752
C	I10-15A	Feces	370	38	5	GGGGTTTTAGTCCCTTTTTAAATTTCTTTATGGTAAAA	24, 34, 50, 62, 63		MT199753
Q	I10-23A	Feces	101	36	1	ATTTTACCATAAAGAAATTTAAAAAGGGACTAAAAC	44	ST-6091	MT199754
Q	I10-24A	Feces	101	36	1	ATTTTACCATAAAGAAATTTAAAAAGGGACTAAAAC	44	ST-6091	MT199755
C	I10-31A	Ceca	497	36	7	GTTTTAGTCCCTTTTTAAATTTCTTTATGGTAAAAT	2, 7, 20, 21, 25, 42, 61	ST-6091	MT199756
C	I10-33A	Ceca	560	36	8	GTTTTAGTCCCTTTTTAAATTTCTTTATGGTAAAAT	2, 7, 20, 21, 23, 25, 43, 61	ST-6091	MT199757
Q	IP2-1A	Feces (Pig)	101	36	1	ATTTTACCATAAAGAAATTTAAAAAGGGACTAAAAC	44	ST-607	MT199758
Q	IP2-2A	Feces (Pig)	101	36	1	ATTTTACCATAAAGAAATTTAAAAAGGGACTAAAAC	44	ST-6091	MT199759
C	J1-12	Feces	366	35	5	ATTTTACCATAAAGAAATTTAAAAAGGGACTAAAA	16, 19, 48, 52, 57	ST-607	MT199760
Q	J1-13A	Feces	235	38	3	TATTTTACCATAAAGAAATTTAAAAAGGGACTAAAACT	3, 32, 38	ST-607	MT199761
Q	J1-16	Soil	235	38	3	TATTTTACCATAAAGAAATTTAAAAAGGGACTAAAACT	3, 32, 38	ST-607	MT199762
C	J1-22A	Feces	365	36	5	GTTTTAGTCCCTTTTTAAATTTCTTTATGGTAAAAT	16, 19, 48, 52, 57		MT199763
C	J1-25A	Feces	364	35	5	ATTTTACCATAAAGAAATTTAAAAAGGGACTAAAA	16, 19, 48, 52, 57	ST-50	MT199764
C	J1-32	Ceca	364	35	5	ATTTTACCATAAAGAAATTTAAAAAGGGACTAAAA	16, 19, 48, 52, 57		MT199765
Q	J2-13C	Feces	235	38	3	TATTTTACCATAAAGAAATTTAAAAAGGGACTAAAACT	3, 32, 38	ST-607	MT199766
Q	J2-1A	Feces	235	38	3	TATTTTACCATAAAGAAATTTAAAAAGGGACTAAAACT	3, 32, 38		MT199767
C	J2-22A	Feces	365	35	5	ATTTTACCATAAAGAAATTTAAAAAGGGACTAAAA	16, 19, 48, 51, 57		MT199768
C	J2-24A	Feces	364	35	5	ATTTTACCATAAAGAAATTTAAAAAGGGACTAAAA	16, 19, 48, 52, 57		MT199769
C	J2-32	Ceca	364	35	5	ATTTTACCATAAAGAAATTTAAAAAGGGACTAAAA	16, 19, 48, 52, 57	ST-1758	MT199770
C	J2-35	Ceca	364	35	5	ATTTTACCATAAAGAAATTTAAAAAGGGACTAAAA	16, 19, 48, 52, 57		MT199771
C	J2-36	Carcass rinse	432	37	6	ATTTTACCATAAAGAAATTTAAAAAGGGACTAAAACT	5, 9, 15, 17, 30, 45	ST-50	MT199772
C	J2-40	Carcass rinse	299	36	4	ATTTTAGTCCCTTTTTAAATTTCTTTATGGTAAAAT	11, 49, 58, 66	ST-50	MT199773
C	J2-44A	Carcass rinse	364	35	5	ATTTTACCATAAAGAAATTTAAAAAGGGACTAAAA	16, 19, 48, 52, 57		MT199774
C	J2-45A	Carcass rinse	364	35	5	ATTTTACCATAAAGAAATTTAAAAAGGGACTAAAA	8, 31, 47, 54, 67	ST-50	MT199775
Q	J2-5A	Feces	235	38	3	TATTTTACCATAAAGAAATTTAAAAAGGGACTAAAACT	3, 32, 38	ST-607	MT199776
Q	JE1-1	Feces (Layer)	166	35	2	ATTTTACCATAAAGAAATTTAAAAAGGGACTAAAA	37, 53	ST-607	MT199777
C	JE1-2A	Feces (Layer)	365	35	5	ATTTTACCATAAAGAAATTTAAAAAGGGACTAAAA	16, 19, 48, 51, 57	ST-50	MT199778
C	JE1-9	Soil	366	35	5	ATTTTACCATAAAGAAATTTAAAAAGGGACTAAAA	16, 19, 48, 51, 57	ST-50	MT199779
Q	JE2-2A	Feces (Layer)	235	38	3	TATTTTACCATAAAGAAATTTAAAAAGGGACTAAAACT	3, 32, 38	ST-607	MT199780
Q	JE2-4A	Feces (Layer)	235	38	3	TATTTTACCATAAAGAAATTTAAAAAGGGACTAAAACT	3, 32, 38	ST-607	MT199781
C	K1-21H	Feces	364	35	5	ATTTTACCATAAAGAAATTTAAAAAGGGACTAAAA	16, 19, 48, 52, 57	ST-5602	MT199782
C	K1-4A	Feces	232	35	3	ATTTTACCATAAAGAAATTTAAAAAGGGACTAAAA	6, 22, 27	ST-1838	MT199783
C	K2-15	Feces	232	35	3	ATTTTACCATAAAGAAATTTAAAAAGGGACTAAAA	6, 22, 27	ST-1838	MT199784
Q	K2-19C	Soil	166	35	2	ATTTTACCATAAAGAAATTTAAAAAGGGACTAAAA	26, 40	ST-457	MT199785
Q	K2-19E	Soil	166	35	2	ATTTTACCATAAAGAAATTTAAAAAGGGACTAAAA	26, 40	ST-457	MT199786
Q	K2-2	Feces	166	35	2	ATTTTACCATAAAGAAATTTAAAAAGGGACTAAAA	33, 39	ST-353	MT199787
C	K2-22	Feces	232	35	3	ATTTTACCATAAAGAAATTTAAAAAGGGACTAAAA	6, 22, 27	ST-607	MT199788
C	K2-23	Feces	232	35	3	ATTTTACCATAAAGAAATTTAAAAAGGGACTAAAA	6, 22, 27	ST-1838	MT199789
Q	K2-3	Feces	166	35	2	ATTTTACCATAAAGAAATTTAAAAAGGGACTAAAA	33, 39	ST-353	MT199790
Q	K2-33	Ceca	166	35	2	ATTTTACCATAAAGAAATTTAAAAAGGGACTAAAA	26, 40		MT199791
C	K2-34	Ceca	299	36	4	ATTTTAGTCCCTTTTTAAATTTCTTTATGGTAAAAT	1, 46, 60, 65	ST-457	MT199792
C	K2-37	Carcass rinse	298	38	3	ATTTTACCATAAAGAAATTTAAAAAGGGACTAAAACTT	26, 29, 41	ST-457	MT199793
C	K2-39	Carcass rinse	364	35	5	ATTTTACCATAAAGAAATTTAAAAAGGGACTAAAA	16, 19, 48, 52, 57	ST-2231	MT199794
Q	K2-3A	Feces (Layer)	166	35	2	ATTTTACCATAAAGAAATTTAAAAAGGGACTAAAA	26, 40	ST-353	MT199795
Q	KB1-4A	Feces (Cow)	166	35	2	ATTTTACCATAAAGAAATTTAAAAAGGGACTAAAA	33, 39		MT199796
Q	KB1-5A	Feces (Cow)	166	35	2	ATTTTACCATAAAGAAATTTAAAAAGGGACTAAAA	33, 39	ST-353	MT199797
Q	KB1-10A	Soil	166	35	2	ATTTTACCATAAAGAAATTTAAAAAGGGACTAAAA	33, 39	ST-50	MT199798
Q	KB1-7A	Soil	166	35	2	ATTTTACCATAAAGAAATTTAAAAAGGGACTAAAA	33, 39	ST-353	MT199799
C	KE1-2A	Feces (Layer)	364	35	5	ATTTTACCATAAAGAAATTTAAAAAGGGACTAAAA	16, 19, 48, 52, 57	ST-50	MT199800
Q	KE1-5A	Feces (Layer)	166	35	2	ATTTTACCATAAAGAAATTTAAAAAGGGACTAAAA	33, 39	ST-353	MT199801
Q	KE2-5A	Feces (Layer)	166	35	2	ATTTTACCATAAAGAAATTTAAAAAGGGACTAAAA	33, 39	ST-353	MT199802
Q	KE2-6A	Soil	166	35	2	ATTTTACCATAAAGAAATTTAAAAAGGGACTAAAA	33, 39	ST-353	MT199803
Q	KE2-6D	Soil	166	35	2	ATTTTACCATAAAGAAATTTAAAAAGGGACTAAAA	33, 39	ST-353	MT199804
Q	L1-4A	Feces	100	35	1	ATTTTACCATAAAGAAATTTAAAAAGGGACTAAAA	14	ST-3115	MT199805
Q	L1-5	Feces	100	35	1	ATTTTACCATAAAGAAATTTAAAAAGGGACTAAAA	14	ST-3115	MT199806
Q	L1-7	Soil	100	35	1	ATTTTACCATAAAGAAATTTAAAAAGGGACTAAAA	14	ST-3115	MT199807
Q	L2-12	Feces	167	36	2	ATTTTACCATAAAGAAATTTAAAAAGGGACTAAAAC	13, 35	ST-939	MT199808
a Unless mentioned in parentheses, the sources were from broilers
b Unpublished observation
